# Supplementary material for: Low-Dose Cyclophosphamide Induces Nerve Injury and Functional Overactivity in the Urinary Bladder of Rats
Source: Front Neurosci. 2021 Oct 1;15:715492. doi: 10.3389/fnins.2021.715492 (PMC8517437; doi:10.3389/fnins.2021.715492)
Supplement: Supplementary file 2 [file Table_2.XLSX]

## Sheet: Fig 1 raw data
		Fig 1 A Mechanical threshold
		day 0		day 1		day 4		day 7
		control（g）	model（g）	control（g）	model（g）	control（g）	model（g）	control（g）	model（g）
		26	26	26	15	15	8	26	6
		26	26	26	15	26	4	26	2
		26	26	26	15	26	6	15	2
		26	26	26	26	26	4	15	2
		26	26	26	15	8	6	26	6
		26	26	26	26	15	4	26	2
		26	26	26	10	10	10	10	6
					Fig1 B body weight
						control（g）	model（g）
					1	212	205
					2	248	197
					3	219	201
					4	225	196
					5	230	206
					6	235	199
					7	219	188
					Fig1 C bladder weight
						control（g）	model（g）
					1	0.086	0.2418
					2	0.1532	0.1086
					3	0.1385	0.179
					4	0.1197	0.2003
					5	0.1153	0.1048
					6	0.0936	0.1698
					7	0.1193	0.1831
	Fig1 D bladder weight index
	control						model
		body weight（g）	bladder weight（g）	bladder weight index				body weight（g）	bladder weight（g）	bladder weight index
	1	212.3	0.086	0.405087			1	205	0.2418	1.17951
	2	248	0.1532	0.617742			2	197	0.1086	0.551269
	3	225	0.1385	0.615556			3	201	0.179	0.890547
	4	215	0.1197	0.556744			4	196	0.2003	1.02194
	5	230	0.1153	0.501304			5	206	0.1048	0.508738
	6	235	0.0936	0.398298			6	199	0.1698	0.853266
	7	219	0.1193	0.544749			7	188	0.1831	0.973936
	Fig I muscle-to-collagen ratio
	control						model
		collagen (blue)	smooth muscle (red)	smooth-muscle-to-collagen ratio				collagen (blue)	smooth muscle (red)	smooth-muscle-to-collagen ratio
	1	143995	298702	2.07439			1	17172	68018	3.96098
	2	272066	464224	1.70629			2	33347	125482	3.76292
	3	161411	339216	2.10157			3	22985	78324	3.40761
	4	70257	153728	2.18808			4	26572	71525	2.69174
	5	90818	217751	2.39766			5	47991	103601	2.15876
	6	300192	627483	2.09027			6	36604	110757	3.02582
	7	229022	389557	1.70096
	Fig J BWT
	control	thickness(area 1)	thickness(area 2)	thickness(area 3)	mean value		model	thickness(area 1)	thickness(area 2)	thickness(area 3)	mean value
	1	419.539	536.824	604.334	520.232		1	1029.28	1131.78	1545.14	1235.4
	2	960.005	1131.02	1308	1133.01		2	1008.13	945.538	1045.26	999.643
	3	1371	1599	1152	1374		3	1168.02	902.497	1221.93	1097.48
	4	1330.62	1236.68	1336.4	1301.24		4	1853.8	1806.71	1715.85	1792.12
	5	1794.44	1781.34	1768.68	1781.49		5	1277.38	1337.75	1656.01	1423.71
	6	1056.69	1076.2	1031.78	1054.89		6	1397.12	1392.27	1546.46	1445.28
	7	1547.89	1538.86	1332.88	1473.21
