# Supplementary material for: Low-Dose Cyclophosphamide Induces Nerve Injury and Functional Overactivity in the Urinary Bladder of Rats
Source: Front Neurosci. 2021 Oct 1;15:715492. doi: 10.3389/fnins.2021.715492 (PMC8517437; doi:10.3389/fnins.2021.715492)
Supplement: Supplementary file 3 [file Table_3.XLSX]

## Sheet: Bladder strips contractili
Bladder strips contractility studies
		KCl contraction
		control							model
		weight (g)	length(cm)	basic value (g)	peak value(g)	difference value(g)	normalized value(g)		weight (g)	length(cm)	basic value (g)	peak value(g)	difference value(g)	normalized value(g)
		0.0144	0.4	0.4365	2.0322	1.5957	0.460448		0.0147	0.5	0.7832	1.9241	1.1409	0.403118
		0.0122	0.4	0.4646	1.1874	0.7228	0.246179		0.0182	0.5	0.8168	2.3524	1.5356	0.438237
		0.0041	0.4	0.8285	1.051	0.2225	0.225496		0.0124	0.7	0.7468	2.0772	1.3304	0.780172
		0.0171	0.5	0.9303	3.2366	2.3063	0.700522		0.0113	0.8	0.4353	1.3637	0.9284	0.682777
		0.015	0.5	0.7792	1.671	0.8918	0.308801		0.0056	0.5	0.7203	1.8224	1.1021	1.0222
		0.0088	0.4	0.8909	1.5509	0.66	0.31164		0.0112	0.4	0.5216	1.2633	0.7417	0.275171
		0.0153	0.5	0.5725	2.5522	1.9797	0.672063		0.0117	0.5	1.1261	2.2094	1.0833	0.480911
		Bladder strips contractility studies raw data
		carbachol contraction
		control
				basic value (g)	peak value(g)							difference value(g)							normalized value(g)
		weight (g)	length(cm)		10-8	3*10-8	10-7	3*10-7	10-6	3*10-6	10-5	10-8	3*10-8	10-7	3*10-7	10-6	3*10-6	10-5	10-8	3*10-8	10-7	3*10-7	10-6	3*10-6	10-5
		0.0144	0.4	1.0039	1.1243	1.3047	2.0547	3.0735	4.6139	6.7966	9.0357	0.1204	0.3008	1.0508	2.0696	3.61	5.7927	8.0318	0.0347421	0.0867975	0.303214	0.597195	1.04169	1.67152	2.31762
		0.0122	0.4	0.6824	0.684	0.8775	1.1423	1.7986	2.511	3.6418	5.4974	0.0016	0.1951	0.4599	1.1162	1.8286	2.9594	4.815	0.000544944	0.0664491	0.156637	0.380167	0.622803	1.00794	1.63994
		0.0041	0.4	0.8864	0.8976	0.9322	1.1325	1.2367	1.5685	2.0404	2.4348	0.0112	0.0458	0.2461	0.3503	0.6821	1.154	1.5484	0.0113508	0.0464166	0.249413	0.355016	0.691283	1.16954	1.56925
		0.0171	0.5	0.757	0.8714	0.9555	1.4816	2.0375	2.8152	4.2012	5.9304	0.1144	0.1985	0.7246	1.2805	2.0582	3.4442	5.1734	0.0347482	0.0602929	0.220092	0.388943	0.625163	1.04615	1.57138
		0.015	0.5	0.7073	0.806	0.9456	1.4787	1.755	2.5558	3.6019	4.3569	0.0987	0.2383	0.7714	1.0477	1.8485	2.8946	3.6496	0.0341765	0.0825153	0.26711	0.362784	0.640074	1.0023	1.26373
		0.0088	0.4	1.0317	1.0223	0.9778	0.9999	1.1578	1.6619	2.4496	3.1628	-0.0094	-0.0539	-0.0318	0.1261	0.6302	1.4179	2.1311	-0.00443851	-0.0254506	-0.0150154	0.0595421	0.297569	0.669507	1.00627
		0.0153	0.5	0.6926	0.7468	0.902	1.4129	1.9261	3.0499	4.3254	5.4167	0.0542	0.2094	0.7203	1.2335	2.3573	3.6328	4.7241	0.0183997	0.0710865	0.244525	0.418745	0.800249	1.23325	1.60372
		model
				basic value (g)	peak value(g)							difference value(g)							normalized value(g)
		weight (g)	length(cm)		10-8	3*10-8	10-7	3*10-7	10-6	3*10-6	10-5	10-8	3*10-8	10-7	3*10-7	10-6	3*10-6	10-5	10-8	3*10-8	10-7	3*10-7	10-6	3*10-6	10-5
		0.0147	0.5	0.9125	0.9894	1.0628	1.2976	1.544	2.6002	3.874	5.1294	0.0769	0.1503	0.3851	0.6315	1.6877	2.9615	4.2169	0.0271713	0.053106	0.136069	0.22313	0.596321	1.0464	1.48997
		0.0182	0.5	0.9111	0.9856	1.1615	1.7376	2.8398	4.6773	7.557	9.864	0.0745	0.2504	0.8265	1.9287	3.7662	6.6459	8.9529	0.0212612	0.0714603	0.23587	0.550421	1.07482	1.89664	2.55502
		0.0124	0.7	1.2027	1.2287	1.3196	1.5825	1.8374	2.2811	3.4292	4.8994	0.026	0.1169	0.3798	0.6347	1.0784	2.2265	3.6967	0.0152469	0.0685524	0.222722	0.3722	0.632395	1.30566	2.16782
		0.0113	0.8	0.7344	0.7747	0.8847	1.174	1.5696	2.153	3.1415	4.0623	0.0403	0.1503	0.4396	0.8352	1.4186	2.4071	3.3279	0.029638	0.110536	0.323297	0.614234	1.04329	1.77026	2.44745
		0.0056	0.5	0.8635	0.9048	0.9571	1.1871	1.462	3.3184	4.2761	4.8344	0.0413	0.0936	0.3236	0.5985	2.4549	3.4126	3.9709	0.0383057	0.086814	0.300139	0.555109	2.27692	3.16519	3.68301
		0.0112	0.4	1.0279	1.079	1.4101	2.1002	2.3316	3.9551	5.1225	7.1432	0.0511	0.3822	1.0723	1.3037	2.9272	4.0946	6.1153	0.0189581	0.141796	0.397823	0.483673	1.08599	1.5191	2.26878
		0.0117	0.9	1.0044	0.8716	1.0293	1.3138	1.7237	3.4522	5.3341	6.8807	-0.1328	0.0249	0.3094	0.7193	2.4478	4.3297	5.8763	-0.106117	0.019897	0.247234	0.574776	1.95598	3.45976	4.69562
		EFS contraction
		control
				basic value (g)						peak value(g)						difference value(g)						normalized value(g)
		weight (g)	length(cm)	2hz	4hz	8hz	16hz	32hz	64hz	2hz	4hz	8hz	16hz	32hz	64hz	2hz	4hz	8hz	16hz	32hz	64hz	2hz	4hz	8hz	16hz	32hz	64hz
		0.0144	0.4	0.6572	0.5364	0.4972	0.4948	0.495	0.4979	3.403	4.7969	6.3196	7.6173	8.8851	9.7866	2.7458	4.2605	5.8224	7.1225	8.3901	9.2887	0.792316	1.22939	1.68009	2.05524	2.42101	2.68031
		0.0122	0.4	0.5882	0.4946	0.426	0.3889	0.3703	0.3478	2.9563	3.8098	4.8688	5.4952	5.7709	6.0682	2.3681	3.3152	4.4428	5.1063	5.4006	5.7204	0.806552	1.12912	1.51317	1.73916	1.83939	1.94831
		0.0041	0.4	0.6679	0.669	0.6408	0.5999	0.5718	0.5334	1.154	1.466	1.8679	2.1381	2.2683	2.2242	0.4861	0.797	1.2271	1.5382	1.6965	1.6908	0.492645	0.80773	1.24362	1.55891	1.71934	1.71356
		0.0171	0.5	0.7353	0.6782	0.6414	0.5906	0.557	0.5365	2.7142	3.5236	4.3861	5.1008	6.0993	7.4424	1.9789	2.8454	3.7447	4.5102	5.5423	6.9059	0.601076	0.864269	1.13743	1.36994	1.68343	2.09762
		0.015	0.5	0.6623	0.6196	0.5954	0.5728	0.5398	0.5382	1.8911	2.2776	2.8786	3.3476	3.7157	4.1169	1.2288	1.658	2.2832	2.7748	3.1759	3.5787	0.425492	0.57411	0.790596	0.960821	1.09971	1.23918
		0.0088	0.4	0.9723	0.9128	0.7754	0.6445	0.5042	0.4487	1.3514	1.7838	2.5465	3.3004	3.7955	3.9175	0.3791	0.871	1.7711	2.6559	3.2913	3.4688	0.179004	0.41127	0.836281	1.25407	1.55409	1.6379
		0.0153	0.5	0.6495	0.6232	0.6228	0.6443	0.6395	0.5961	1.5648	1.5788	1.5932	1.803	3.798	4.3441	0.9153	0.9556	0.9704	1.1587	3.1585	3.748	0.310723	0.324404	0.329429	0.393352	1.07224	1.27236
		model
				basic value (g)						peak value(g)						difference value(g)						normalized value(g)
		weight (g)	length(cm)	2hz	4hz	8hz	16hz	32hz	64hz	2hz	4hz	8hz	16hz	32hz	64hz	2hz	4hz	8hz	16hz	32hz	64hz	2hz	4hz	8hz	16hz	32hz	64hz
		0.0147	0.5	0.9753	0.8605	0.7889	1.4915	1.39	1.2991	2.008	2.8933	4.3427	5.7561	6.9466	7.572	1.0327	2.0328	3.5538	4.2646	5.5566	6.2729	0.364887	0.718256	1.25568	1.50683	1.96333	2.21642
		0.0144	0.5	0.8115	0.7304	0.6686	0.6166	0.6316	0.6347	3.0591	4.2683	5.3031	5.9977	6.3043	6.3103	2.2476	3.5379	4.6345	5.3811	5.6727	5.6756	0.810697	1.2761	1.67164	1.94093	2.04611	2.04716
		0.0124	0.7	0.8143	0.7341	0.6666	0.6202	0.5758	0.5483	2.0407	2.8472	3.8782	5.0507	5.7405	5.7291	1.2264	2.1131	3.2116	4.4305	5.1647	5.1808	0.719185	1.23916	1.88334	2.59813	3.02868	3.03812
		0.0087	0.6	0.7222	0.731	0.9124	1.0359	1.0087	1.103	1.9074	2.4619	2.9781	3.351	3.6862	3.9689	1.1852	1.7309	2.0657	2.3151	2.6775	2.8659	0.849094	1.24004	1.4799	1.65857	1.9182	2.05317
		0.0056	0.5	0.6856	0.6621	0.6186	0.5752	0.5409	0.5073	1.0465	1.4618	2.2106	2.3783	2.4353	2.6753	0.3609	0.7997	1.592	1.8031	1.8944	2.168	0.334735	0.741722	1.47658	1.67238	1.75706	2.01082
		0.0112	0.4	1.1282	1.0472	0.87	0.7433	0.6777	0.6431	4.5631	5.9101	7.3335	8.1372	8.9168	8.8334	3.4349	4.8629	6.4635	7.3939	8.2391	8.1903	1.27435	1.80414	2.39796	2.74314	3.05671	3.0386
		0.0078	0.5	1.1866	1.0738	1.0415	0.9349	0.9432	0.9803	2.4486	3.0603	3.7335	4.0601	4.2576	4.2398	1.262	1.9865	2.692	3.1252	3.3144	3.2595	0.840363	1.32281	1.7926	2.08106	2.20705	2.17049
				spontaneous contractions
				control						model
				weight (g)	length(cm)	basic value (g)	normalized value(g)			weight (g)	length(cm)	basic value (g)	normalized value(g)
				0.0094	0.5	0.8425	0.465526			0.0124	0.7	0.8143	0.477521
				0.0097	0.4	0.9696	0.415349			0.0112	0.4	1.1282	0.418562
				0.0088	0.4	0.9723	0.459102			0.0109	0.5	0.8047	0.383451
				0.0041	0.4	0.4979	0.504603			0.0083	0.5	0.7233	0.452629
				0.0099	0.5	0.9504	0.498624			0.0117	0.5	1.0819	0.48029
				0.0079	0.4	0.5956	0.313271			0.0113	0.6	0.7777	0.42896
				0.0092	0.5	0.9675	0.546217			0.0116	0.5	1.1086	0.496385
