# Supplementary material for: Low-Dose Cyclophosphamide Induces Nerve Injury and Functional Overactivity in the Urinary Bladder of Rats
Source: Front Neurosci. 2021 Oct 1;15:715492. doi: 10.3389/fnins.2021.715492 (PMC8517437; doi:10.3389/fnins.2021.715492)
Supplement: Supplementary file 4 [file Table_4.XLSX]

## Sheet: Sheet1
		Urodynamic tests raw data
		control									model
		C1	PB(H2O)	PT(H2O)	T(min)	peak(H2O)	AMP(H2O)	ICI(min)			M1	PB(H2O)	PT(H2O)	T(min)	peak(H2O)	AMP(H2O)	ICI(min)
		first micturition	1	4	38.18	26	25	13.21			first micturition	7	9	50.18	29	22	6.57
		second micturition	0	4	51.39	24	24	11.03			second micturition	5	7	57.15	26	21	5.03
		third micturition	0	3	62.42	26	26	13.03			third micturition	4	5	62.18	28	24	6.57
		fourth micturition	0	5	75.45	21	21				fourth micturition	6	8	69.15	30	24	4.48
		C2									fifth micturition	6	9	74.03	28	22	4.21
		first micturition	17	15	39.18	26	9	5.49			sixth micturition	7	9	78.24	29	22
		second micturition	0	9	45.07	29	29	15.35			M2
		third micturition	0	10	60.42	26	26	12.27			first micturition	4	10	32.27	40	36	6.06
		fourth micturition	0	8	73.09	22	22				second micturition	3	9	38.33	36	33	11.21
		C3									third micturition	2	7	49.54	27	25	8.06
		first micturition	8	10	31.51	36	28	2.03			fourth micturition	4	9	58	40	36	10.02
		second micturition	8	8	33.54	34	26	1.06			fifth micturition	5	15	68.42	38	33	6.18
		third micturition	7	8	35	34	27	1.12			sixth micturition	6	13	75	35	29	3.27
		fourth micturition	6	7	36.12	34	28	1.42			seventh micturition	7	12	78.27	32	25
		fifth micturition	6	6	37.54	34	28	4.18			M3
		sixth micturition	6	10	42.12	32	26	2.03			first micturition	8	6	28.18	31	23	8.06
		seventh micturition	6	9	44.15	34	28	2.06			second micturition	13	9	36.24	31	18	8.09
		eighth micturition	6	8	46.21	35	29	1.27			third micturition	7	14	44.33	31	24	6.57
		ninth micturition	5	8	47.48	33	28				fourth micturition	5	20	51.3	31	26	13
		C4									fifth micturition	5	10	64.3	29	24	12.57
		first micturition	8	10	32.3	40	32	9.03			sixth micturition	5	8	77.27	27	22
		second micturition	3	7	41.33	40	37	7.54			M4
		third micturition	3	6	49.27	38	35	5.12			first micturition	10	19	45.57	43	33	4.24
		fourth micturition	2	5	54.39	38	36	5.3			second micturition	18	25	50.21	45	27	2.51
		fifth micturition	3	5	60.09	38	35				third micturition	19	30	53.12	49	30	2.15
		C6									fourth micturition	3	22	55.27	42	39	10.33
		first micturition	4	7	38.06	17	13	7			fifth micturition	1	10	66	42	41
		second micturition	3	8	45.06	17	14	13.51			M5
		third micturition	3	7	58.57	15	12	8.33			first micturition	8	10	41.06	30	22	5.18
		fourth micturition	3	6	67.3	16	13	12.12			second micturition	7	9	46.24	30	23	2.42
		fifth micturition	3	7	79.42	17	14	7.03			third micturition	6	8	49.06	30	24	3.54
		sixth micturition	3	6	86.45	15	12				fourth micturition	8	10	53	30	22	1.12
		C7									fifth micturition	6	10	54.12	30	24	1.45
		first micturition	3	9	28.12	18	15	3.21			sixth micturition	5	9	55.57	30	25	2.42
		second micturition	2	6	31.33	18	16	8.27			seventh micturition	6	9	58.39	30	24	9.33
		third micturition	2	6	40	17	15	8.57			eighth micturition	6	9	68.12	29	23	4.06
		fourth micturition	1	8	48.57	17	16	5.45			ninth micturition	6	11	72.18	30	24	1.15
		fifth micturition	1	6	54.42	17	16	2.33			tenth micturition	5	11	73.33	30	25	4
		sixth micturition	1	3	57.15	19	18	7.12			eleventh micturition	4	11	77.33	30	26
		seventh micturition	1	3	64.27	17	16	4.39
		eighth micturition	1	2	69.06	12	11
