# Supplementary material for: Low-Dose Cyclophosphamide Induces Nerve Injury and Functional Overactivity in the Urinary Bladder of Rats
Source: Front Neurosci. 2021 Oct 1;15:715492. doi: 10.3389/fnins.2021.715492 (PMC8517437; doi:10.3389/fnins.2021.715492)
Supplement: Supplementary file 5 [file Table_5.XLSX]

## Sheet: Sheet1
				PCR raw data
				NLRP6	(tissues)		ASC	(tissues)		CASP11	(tissues)		CASP1	(tissues)
				control	model		control	model		control	model		control	model
				0.684725	1.42271		1.13385	0.854635		0.830431	1.41458		0.828971	1.38053
				0.873871	1.87608		1.17033	1.40243		1.12709	1.44235		1.38	1.74509
				1.22613	2.02343		1.22373	1.6737		1.302	1.44897		1.75	2.18544
				1.31881	2.69326		1.26522	2.42783		1.33517	1.85938		2.00076	2.20072
				0.612908	0.890429		0.729714	0.759646		0.638397	1.02		0.406762	0.724968
				0.425647	0.785335		0.621021	0.729647		0.610589	0.828971		0.366225	0.663085
				0.631252	1.22503		1.07687	0.783858		0.704458	1.41459		0.800178	1.04561
				NLRP6	(cells)		ASC	(cells)		CASP11	(cells)		CASP1	(cells)
				control	model		control	model		control	model		control	model
				0.72909	1.44235		0.727657	0.783758		0.830431	1.41458		0.99899	1.02
				1.07687	1.6737		1.07669	0.854635		0.999454	1.44235		1.12981	1.41487
				0.623252	1.17033		0.621077	0.758578		0.704458	1.02		0.829081	0.828971
				1.13385	1.74509		1.13656	1.40243		1.12709	1.85938		1.51607	1.85877
